# Supplementary material for: Molecular Epidemiology and Baseline Resistance of Hepatitis C Virus to Direct Acting Antivirals in Croatia
Source: Pathogens. 2022 Jul 19;11(7):808. doi: 10.3390/pathogens11070808 (PMC9323280; doi:10.3390/pathogens11070808)
Supplement: Supplementary file 1 [file pathogens-11-00808-s001.zip]

Archive with 1 entries (1 files):
- pathogens-1807483-supplementary.pdf
